# Supplementary material for: Automated Motion Analysis of Bony Joint Structures from Dynamic Computer Tomography Images: A Multi-Atlas Approach
Source: Diagnostics (Basel). 2021 Nov 7;11(11):2062. doi: 10.3390/diagnostics11112062 (PMC8621122; doi:10.3390/diagnostics11112062)
Supplement: Supplementary file 1 [file diagnostics-11-02062-s001.zip]

Archive with 9 entries (6 files):
- Supplementary_Diagnostics/
- Supplementary_Diagnostics/.DS_Store
- __MACOSX/
- __MACOSX/Supplementary_Diagnostics/
- __MACOSX/Supplementary_Diagnostics/._.DS_Store
- Supplementary_Diagnostics/dynamic CT volume render thumb.gif
- __MACOSX/Supplementary_Diagnostics/._dynamic CT volume render thumb.gif
- Supplementary_Diagnostics/dynamic CT of Knee.gif
- __MACOSX/Supplementary_Diagnostics/._dynamic CT of Knee.gif
